# Supplementary material for: Diversity of Pneumocystis jirovecii Across Europe: A Multicentre Observational Study
Source: eBioMedicine. 2017 Jun 29;22:155–63. doi: 10.1016/j.ebiom.2017.06.027 (PMC5552205; doi:10.1016/j.ebiom.2017.06.027)
Supplement: Supplementary Table 1 — Clinical and microbiological characteristics of the all the 249 patients and samples including mixed amples. [file mmc1.xlsx]

## Sheet: All isolates
CentreID	ID number	Sample date (dd/mm/yy)	Type of sample	Microscopy results	Age of the patient	Gender	Background of the patient	Country of birth	Episodes	Prescribed Prophylaxis	#022		#108		#138			#189			#278			#279
											Allele 1	Allele 2	Allele 1	Allele 2	Allele 1	Allele 2	Allele 3	Allele 1	Allele 2	Allele 3	Allele 1	Allele 2	Allele 3	Allele 1	Allele 2	Allele 3	Nb of marqueurs amplified	Pure	Genotype n°	Allele combiUnderterminabletion
Nth-FR	1	2013-01-17	Sputum	Not performed	36	M	HIV	France	Recurrence	Yes	141		138		169	163		205			191	193		181	175		9		Underterminable	Underterminable
Nth-FR	2	2013-02-21	Sputum	Not performed	58	F	Hematology	France	First	No	138		138		172			207			189			184			6	1	61	138/138/172/207/189/184
Nth-FR	3	2013-04-09	BAL	positive	65	F	Hematology	France	First	Yes	138	144	141		163			193			189			178			7		79	138/141/163/193/189/178
Nth-FR	4	2013-08-19	BAL	positive	65	F	Solid renal transplant	France	First	No	144		138		169			217			189			190			6	1	123	144/138/169/217/189/190
Nth-FR	5	2013-08-29	BAL	positive	69	F	Solid renal transplant	France	First	No	138		138		169			197			191			178			6	1	25	138/138/169/197/191/178
Nth-FR	6	2013-09-07	Bronchial aspirate	Not performed	68	M	Solid renal transplant	France	First	No	144		138		169			189			191			190			6	1	118	144/138/169/189/189/190
Nth-FR	7	2013-10-09	BAL	positive	31	M	HIV	France	First	No	138	144	138		169			217			189			175	171	178	9		Underterminable	Underterminable
Nth-FR	8	2013-10-11	BAL	positive	42	M	HIV	France	First	No	138		138		172			193	217		189			181			7		47	138/138/172/193/189/181
Nth-FR	9	2013-12-18	BAL	positive	77	M	Hematology	France	First	No	138		138		172			205			189	193		178			7		56	138/138/172/205/189/178
Nth-FR	10	2014-01-06	BAL	positive	68	M	Other cause of IS	France	First	No	141		138		169			193			189			178			6	1	94	141/138/169/193/189/178
Nth-FR	11	2014-01-14	Sputum	Not performed	67	M	HIV	France	First	No	138		138		169			193	205		189	191		178	181		9		Underterminable	Underterminable
Nth-FR	12	2014-01-21	Sputum	Not performed	60	M	HIV	France	First	No	141		138		172			205			189			184	178		7		108	141/138/172/205/189/178
Nth-FR	13	2014-03-31	BAL	positive	73	M	HIV	Africa	First	No	144	138	138		166	169		195	205		189			181	175	187	11		Underterminable	Underterminable
Nth-FR	14	2014-07-11	BAL	positive	70	M	Hematology	France	First	No	138		138		172			193	215		189			178			7		46	138/138/172/193/189/178
Nth-FR	15	2014-08-05	BAL	positive	67	M	Hematology	France	First	No	138		138		163			193			191			184			6	1	3	138/138/163/193/191/184
Nth-FR	16	2014-10-23	BAL	positive	46	M	Hematology	France	First	No	138		138		163	169		193	205		189			178	181		9		Underterminable	Underterminable
Nth-FR	17	2015-01-21	BAL	positive	64	F	Hematology	France	First	No	138		141		169			217			189			190			6	1	84	138/141/169/217/189/190
Nth-FR	18	2015-01-23	BAL	positive	58	M	Solid renal transplant	France	First	No	144		138		169			217	219		189			190			7		123	144/138/169/217/189/190
Nth-FR	19	2015-02-03	BAL	positive	58	M	Hematology	France	First	No	138	141	138	141	205			207	195		189	191		175	178		11		Underterminable	Underterminable
Nth-FR	20	2015-02-23	Sputum	Not performed	50	M	HIV	France	First	No	138		138	141	163			193	205		189			178	181	187	10		Underterminable	Underterminable
Nth-FR	21	2015-04-14	BAL	positive	65	M	Other cause of IS	France	First	No	138		138		163	172		207	217		189			181	175		9		Underterminable	Underterminable
Nth-FR	22	2015-06-10	BAL	positive	26	M	Hematology	France	First	No	138		138		172			193			187			181			6	1	71	138/138/172/193/187/181
Nth-FR	23	2015-06-24	BAL	positive	62	M	Other cause of IS	France	Recurrence	No	138		138		163			217	205		187			178			7		4	138/138/163/205/187/178
We1-FR	24	2011-03-25	BAL	positive	55	F	Hematology	France	First	Yes	138		138		172			211			189			181			6	1	65	138/138/172/211/189/181
We1-FR	25	2013-01-31	BAL	positive	34	M	HIV	France	First	no	141		138		172			217			189			175			6	1	113	141/138/172/217/189/175
We1-FR	26	2013-05-14	BAL	positive	65	F	Other cause of IS	France	First	no	138		138		169			193			189			178			6	1	16	138/138/169/193/189/178
We1-FR	27	2014-03-07	BAL	positive	39	M	Other cause of IS	France	First	no	141		138		172			195			187			181			6	1	106	141/138/172/195/187/181
We1-FR	28	2009-05-28	BAL	positive	55	M	Solid renal transplant	France	First	no	144		138		169			217			187	189		190			7		121	144/138/169/217/187/190
We1-FR	29	2012-11-28	BAL	positive	50	F	Other cause of IS	France	First	no	138	141	138		169	172		193			187	189		175	178		10		Underterminable	Underterminable
We1-FR	30	2013-09-19	BAL	positive	82	M	Other cause of IS	France	First	no	141		138		169			217			189			178			6	1	102	141/138/169/217/189/178
We1-FR	31	2010-08-26	BAL	positive	56	F	Solid renal transplant	France	First	no	144		138		169			217			189			190			6	1	123	144/138/169/217/189/190
We1-FR	32	2013-02-27	BAL	positive	34	M	HIV	France	First	Yes	141		138		163			193			189			178			6	1	87	141/138/163/193/189/178
We1-FR	33	2010-09-27	BAL	positive	45	M	Solid renal transplant	France	First	no	144		138		169			217			189			190			6	1	123	144/138/169/217/189/190
We1-FR	34	2011-09-09	BAL	positive	55	M	Solid renal transplant	France	First	na	144		138		169			217			189			190			6	1	123	144/138/169/217/189/190
We1-FR	35	2010-11-12	BAL	positive	55	F	Other cause of IS	France	First	no	138	141	138		169			193			189			178	181		8		Underterminable	Underterminable
We1-FR	36	2010-08-31	BAL	positive	77	M	Hematology	France	First	no	138		138		172			205			187			181			6	1	55	138/138/172/205/187/181
We1-FR	37	2010-10-23	BAL	positive	79	M	Hematology	France	First	no	138		138		172			205			191	189		178			7		56	138/138/172/205/189/178
We1-FR	38	2011-08-18	BAL	positive	50	M	HIV	France	First	Yes	141		138		169			217			189			178			6	1	102	141/138/169/217/189/178
We1-FR	39	2014-08-02	BAL	positive	42	M	HIV	France	First	no	138	144	138		169			193			191			190	181		8		Underterminable	Underterminable
We1-FR	40	2010-11-25	BAL	positive	55	M	Solid renal transplant	France	First	no	144		138		169			217			189			190			6	1	123	144/138/169/217/189/190
We1-FR	41	2013-03-20	BAL	positive	73	M	Other cause of IS	France	First	no	138		138		172			205			189			181			6	1	57	138/138/172/205/189/181
We1-FR	42	2011-01-25	BAL	positive	36	M	HIV	France	First	no	138		138		169	172		193	217		189	191		175	178		10		Underterminable	Underterminable
We1-FR	43	2009-11-13	BAL	positive	26	M	Hematology	France	First	Yes	144		138		169			217			189			190	175		7		122	144/138/169/217/189/175
We1-FR	44	2012-03-06	BAL	positive	79	F	Other cause of IS	France	First	no	138		138		169			195			187			178			6	1	20	138/138/169/195/187/178
We1-FR	45	2012-05-23	Lung biopsy	positive	58	M	Hematology	France	First	na	138		138		172			195			191			178	181		7		49	138/138/172/195/191/178
UK	46	2015-03-02	BAL	Not performed	62	F	Unknown	UK	Unknown	Yes	141		138		169			193			189			178			6	1	94	141/138/169/193/189/178
UK	47	2014-12-22	Bronchial aspirate	Not performed	na	M	HIV	UK	Unknown	na	141		138		169	172		205			189			184	187		8		Underterminable	Underterminable
UK	48	2014-10-03	BAL	Not performed	30	M	HIV	UK	Unknown	na	138		138		169	175		193			189			181	187		8		Underterminable	Underterminable
UK	49	2014-09-01	BAL	Not performed	52	M	HIV	UK	Unknown	Yes	141		138		169	172		193			189			175	178		8		Underterminable	Underterminable
UK	50	2014-06-17	BAL	Not performed	60	M	HIV	UK	Unknown	na	138		138		163	169		205			189	191		175	181		9		Underterminable	Underterminable
UK	51	2014-11-12	BAL	Not performed	61	M	Hematology	UK	Unknown	Yes	138		141	138	169	172		193			189			175	178		9		Underterminable	Underterminable
UK	52	2014-03-13	BAL	Not performed	62	M	Solid renal transplant	UK	Unknown	na	141		138		169			193			189			178			6	1	94	141/138/169/193/189/178
UK	53	2014-03-13	BAL	Not performed	31	M	HIV	UK	Unknown	Yes	138		138		172			205			189			187			6	1	58	138/138/172/205/189/187
UK	54	2014-08-08	BAL	Not performed	28	M	HIV	UK	Unknown	na	141		138		169	163		205			189			178	184		8		Underterminable	Underterminable
UK	55	2014-09-30	BAL	Not performed	39	F	HIV	UK	Unknown	na	144	141	138		166	169		205			189			175	178		9		Underterminable	Underterminable
UK	56	2015-03-17	BAL	Not performed	67	F	Hematology	UK	Unknown	na	138		138		172	163		205	189		191	189		181			9		Underterminable	Underterminable
UK	57	2015-03-17	Bronchial aspirate	Not performed	44	M	HIV	UK	Unknown	na	138		138		169			205			187			178	187		7		30	138/138/169/205/187/178
UK	58	2015-03-17	Bronchial aspirate	Not performed	47	M	HIV	UK	Unknown	na	138		138		169	172		205	219		189			175			8		Underterminable	Underterminable
UK	59	2015-03-17	BAL	Not performed	71	M	Solid renal transplant	UK	Unknown	na	141		138		169			193			189			178			6	1	94	141/138/169/193/189/178
UK	60	2015-03-17	BAL	Not performed	40	F	HIV	UK	Unknown	na	144		138		172	175		207			189			178			7		126	144/138/172/207/189/175
UK	61	2015-03-17	BAL	Not performed	49	M	HIV	UK	Unknown	na	141		138		172			193			189			178			6	1	104	141/138/172/193/189/178
UK	62	2015-03-17	BAL	Not performed	43	M	Other cause of IS	UK	Unknown	Yes	138		138		169			193			189			187			6	1	17	138/138/169/193/189/187
UK	63	2015-03-20	BAL	Not performed	56	M	HIV	UK	Unknown	Yes	141		138		169	172		195			187	191		178	181		9		Underterminable	Underterminable
UK	64	2015-09-11	BAL	Not performed	63	M	HIV	UK	Unknown	na	138		138		172			207			189	191		178			7		59	138/138/172/207/189/178
DE	65	2013-01-09	BAL	positive	26	M	Hematology	na	First	na	144		138		169			217			189			190			6	1	123	144/138/169/217/189/190
DE	66	2015-01-16	BAL	positive	34	M	HIV	na	First	na	138		138		166	172		207			191			172	175		8		Underterminable	Underterminable
DE	67	2013-01-18	BAL	positive	33	M	HIV	na	First	na	138	144	138		166	169		193			189			175	178		9		Underterminable	Underterminable
DE	68	2012-02-06	BAL	positive	31	F	Other cause of IS	na	First	na	138		138		169			207			191			178			6	1	40	138/138/169/207/191/178
DE	69	2012-02-17	BAL	positive	46	M	HIV	na	First	na	141		138		169			195			189			184			6	1	99	141/138/169/195/189/184
DE	70	2013-04-03	Bronchial aspirate	positive	32	F	HIV	na	First	na	141		138		169	172		219			189			175	178		8		Underterminable	Underterminable
DE	71	2013-04-26	BAL	positive	44	M	Hematology	na	First	na	138		138		163						191	193		181			6	1	Underterminable	Underterminable
DE	72	2014-04-23	BAL	positive	42	M	Solid renal transplant	na	First	na	138		138		169			205			189			178			6	1	33	138/138/169/205/189/178
DE	73	2015-05-13	BAL	positive	47	M	HIV	na	First	na	138		138		169	175		205			189			175	178		8		Underterminable	Underterminable
DE	74	2015-06-12	BAL	positive	59	M	HIV	South America	First	na	138		138		169	172		193	217		189			175	178		9		Underterminable	Underterminable
DE	75	2014-08-06	BAL	positive	53	F	Hematology	na	First	na	138		138		169			205			191			181	187		7		35	138/138/169/205/191/181
DE	76	2012-10-08	BAL	positive	44	M	HIV	na	First	na	138		138		163	172		193			191			178	181		8		Underterminable	Underterminable
DE	77	2013-11-06	BAL	positive	32	M	Solid renal transplant	Asia	First	na	138	141	138		169			193	205		187	189		178			9		Underterminable	Underterminable
DE	78	2015-09-07	BAL	positive	57	M	Hematology	na	First	na	138		138		163			205			189			178			6	1	5	138/138/163/205/189/178
DE	79	2014-11-11	BAL	positive	58	m	Other cause of IS	na	First	na	138	141	138		169			205			189			175	178		8		Underterminable	Underterminable
DE	80	2015-10-01	BAL	positive	41	M	HIV	na	First	na	141		138		169			205			189	191		178	181		8		Underterminable	Underterminable
DK	81	2012-11-28	BAL	positive	50	M	HIV	UK	First	No	138		138		163	166		193			191			181			7		2	138/138/163/193/191/181
DK	82	2015-07-27	BAL	positive			HIV	na	na	na	138	141	138		166	169		205			191			181			8		Underterminable	Underterminable
DK	83	2013-01-28	BAL	positive	39	F	HIV	Asia	First	No	138	141	138		166	172		205			189			178	181		9		Underterminable	Underterminable
DK	84	2013-01-29	BAL	positive	59	M	Hematology	Middle Eastern countries	First	No	138		138		172			195			187			187			6	1	48	138/138/172/195/187/187
DK	85	2013-01-15	BAL	positive	39	F	HIV	Asia	First	No	141		138		169	172		217			189			178			7		102	141/138/169/217/189/178
DK	86	2015-01-23	BAL	positive	65	F	Other cause of IS	Danemark	First	No	141		138	141	169	163		193	189		179			178			9		Underterminable	Underterminable
DK	87	2014-11-04	BAL	positive	36	F	Other cause of IS	Danemark	First	No	138		138		169			205			193	175		184			7		27	138/138/169/205/175/184
DK	88	2015-07-26	BAL	positive	57	M	Other cause of IS	Danemark	First	No	138		138		166	169		205			191			178	181		8		Underterminable	Underterminable
DK	89	2015-01-07	BAL	positive	43	M	HIV	Danemark	First	Yes	138	141	138		172	175		207			179			181			8		Underterminable	Underterminable
DK	90	2014-03-11	BAL	positive	54	F	Other cause of IS	Danemark	First	No	138		138	141	169						175			175	178		7		Underterminable	Underterminable
DK	91	2013-09-27	BAL	positive	0	F	Other cause of IS	Danemark	First	No	138	141	138		172	166		205			189			190			8		Underterminable	Underterminable
CZ	92	2014-01-14	BAL	negative	36	F	Other cause of IS	Czech rep.	First	No	138		138		172	202		217			189			178			7		67	138/138/172/217/189/178
CZ	93	2014-02-21	BAL	positive	45	M	HIV	Czech rep.	First	No	138	141	138		172	175		193	205		189	191		175	178	184	12		Underterminable	Underterminable
CZ	94	2014-09-03	BAL	negative	54	M	Other cause of IS	Czech rep.	First	No	138	141	138		169	175		193	205	217	189			178	190		11		Underterminable	Underterminable
CZ	95	2014-02-04	BAL	negative	45	M	HIV	Czech rep.	First	No	138		138		169	172	175	193	205		191			175	178	184	11		Underterminable	Underterminable
CZ	96	2014-04-07	BAL	positive	56	M	HIV	Czech rep.	First	No	138		138		169			193	219		189	191		178			8		Underterminable	Underterminable
CZ	97	2014-07-22	BAL	positive	62	F	HIV	Czech rep.	First	No	141		138		169	175		193			191	189		178	175		9		Underterminable	Underterminable
CZ	98	2013-09-12	BAL	negative	43	F	HIV	Czech rep.	First	No	138		138		163	169		193	205	217	189			184			9		Underterminable	Underterminable
CZ	99	2013-08-30	BAL	negative	43	F	HIV	Czech rep.	First	No	138		138		163	169		205	193	217	189			178	184		10		Underterminable	Underterminable
CZ	100	2013-12-04	BAL	negative	8	F	Other cause of IS	Czech rep.	First	No	138		138		169			193	205	217	187	189		175	178		10		Underterminable	Underterminable
CZ	101	2013-07-11	BAL	positive	34	M	HIV	Czech rep.	First	No	138		138		163	175		193	205	217	189			178	184		10		Underterminable	Underterminable
CZ	102	2013-09-04	BAL	negative	38	M	HIV	Czech rep.	First	No	138		141		169			205			187			178			6	1	81	138/141/169/205/187/178
CZ	103	2015-02-19	BAL	negative	62	M	Hematology	Czech rep.	First	Yes	138		138		169			217			189			178			6	1	135	138/138/169/217/189/178
CZ	104	2015-03-23	BAL	negative	68	M	HIV	Czech rep.	First	No	138		138		163	166		205	193		187			184	178		9		Underterminable	Underterminable
CZ	105	2015-04-13	BAL	negative	68	M	HIV	Czech rep.	First	No	138		138		163			205	193		189			178	184		8		Underterminable	Underterminable
CZ	106	2015-04-28	BAL	negative	68	M	HIV	Czech rep.	First	No	138		138		163	166		205	193		189			178	184		9		Underterminable	Underterminable
CZ	107	2015-04-29	BAL	negative	56	M	Hematology	Czech rep.	First	No	138	141	138		169			193	205		189			178	184		9		Underterminable	Underterminable
CZ	108	2015-06-12	BAL	negative	66	F	Hematology	Czech rep.	First	No	138		138		169	172		205	193		191			184	175		9		Underterminable	Underterminable
NL	109	na	BAL	negative	na	F	Other cause of IS	The Netherlands	Unknown	na	138		138		169	163		207			187	189		178			8		Underterminable	Underterminable
NL	110	na	BAL	negative	na	F	Other cause of IS	The Netherlands	Recurrence	na	138		138		169			193			189			178			6	1	16	138/138/169/193/189/178
NL	111	na	BAL	positive	na	M	Other cause of IS	The Netherlands	none	na	138		138		169	163		193			189			178	181		8		Underterminable	Underterminable
NL	112	na	BAL	negative	na	M	Hematology	The Netherlands	none	na	138	144	138	141	169	172		217			189			178			9		Underterminable	Underterminable
NL	113	na	BAL	positive	na	M	HIV	Rwanda	none	na	138		138	141	166	172		205			189	191		181			9		Underterminable	Underterminable
NL	114	na	Sputum	Not performed	na	M	Other cause of IS	Spain	none	na	138		141		169			193			191			178			6	1	80	138/141/169/193/191/178
NL	115	na	BAL	Not performed	na	M	Other cause of IS	The Netherlands	none	na	141		138		172			193			189			181			6	1	105	141/138/172/193/189/181
NL	116	na	BAL	Not performed	na	F	Unknown	The Netherlands	Unknown	na	138		138		169			193			191			178			6	1	18	138/138/169/193/191/178
NL	117	na	BAL	positive	na	M	Other cause of IS	The Netherlands	none	na	141		141		172			217			189			178			6	1	117	141/141/172/217/189/178
NL	118	na	BAL	Not performed	na	F	Unknown	The Netherlands	Unknown	na	138	141	138		163			205	193		189			178			8		Underterminable	Underterminable
NL	119	na	BAL	positive	na	M	Hematology	The Netherlands	none	na	141	144	138		169			193			189			181	187		8		Underterminable	Underterminable
NL	120	na	BAL	Not performed	na	F	Unknown	The Netherlands	Unknown	na	138		138		163			205			189	191		178			7		5	138/138/163/205/189/178
NL	121	na	BAL	Not performed	na	F	Unknown	The Netherlands	Unknown	na	138		138		169			205			191			181			6	1	35	138/138/169/205/191/181
NL	122	na	BAL	Not performed	na	M	Unknown	The Netherlands	Unknown	na	141		138		166			193			189			178	184		7		91	141/138/166/193/189/184
NL	123	na	OTHER	positive	na	M	Other cause of IS	The Netherlands	none	na	141		138		172	163		193			189			181			7		88	141/138/163/205/189/178
NL	124	na	BAL	negative	na	M	Hematology	The Netherlands	none	na	141		138		172	163		205			189			178			7		90	141/138/163/193/189/181
NL	125	na	BAL	negative	na	F	Other cause of IS	The Netherlands	none	na	138		138		169			195			187	189		184			7		21	138/138/169/195/187/184
NL	126	na	BAL	positive	na	F	Hematology	The Netherlands	none	na	138		138		172			205			189			178			6	1	56	138/138/172/205/189/178
IT	127	2013-03-14	BAL	na	81	F	Other cause of IS	Italy	First	NO	141		138		169			207			189	191		172	181		8		Underterminable	Underterminable
IT	128	2012-08-07	BAL	na	25	M	HIV	Italy	First	NO	141		138		169	172		205			189			178			7		100	141/138/169/205/189/178
IT	129	2012-08-07	Bal	positive	25	M	HIV	italy	na	NO	138	141	138		169	163		207			187			175	178		9		Underterminable	Underterminable
IT	130	2012-10-13	Sputum	na	61	F	Unknown	Italy	First	na	138		138		163	172		193			189	191		175	178		9		Underterminable	Underterminable
IT	131	2012-11-02	BAL	na	51	M	Solid renal transplant	Italy	First	Yes	138		138	141	163	169		207			189			178			8		Underterminable	Underterminable
IT	132	2012-10-20	Sputum	na	63	F	Unknown	Italy	First	na	138		138		172			217			189	191		181			7		64	138/138/172/207/193/178
IT	133	2012-10-20	induced sputum	positive	63	F	Other cause of IS	italy	na	na	138		138		172			207			193			178			6	1	Underterminable	Underterminable
IT	134	2012-01-04	Sputum	na	55	M	Solid renal transplant	UNKNOWN	First	NO	138		138		172			193			189			178			6	1	46	138/138/172/193/189/178
IT	135	2013-02-19	Bronchial aspirate	na	39	F	Unknown	Italy	First	na	138		138		169			179			187	189		178	181		8		Underterminable	Underterminable
IT	136	2013-04-19	Bal	positive	46	M	HIV	italy	na	NO	138	141	141	138	172			207			191			175	181	187	10		Underterminable	Underterminable
IT	137	2012-03-23	Bal	positive	60	F	Other cause of IS	italy	na	NO	138		138		169			217			189			175			6	1	42	138/138/169/217/189/175
Ea-FR	138	2014-05-15	BAL	negative	62	M	Hematology	North Africa	First	No	138		138		169	172		205			189	187		175	178		9		Underterminable	Underterminable
Ea-FR	139	2014-03-21	BAL	negative	61	M	Hematology	France	First	Yes	138		138		172			207			191			178	181		7		62	138/138/172/207/191/178
Ea-FR	140	2014-01-31	BAL	positive	43	M	HIV	France	First	No	141		138		169			193			189			178			6	1	94	141/138/169/193/189/178
Ea-FR	141	2014-04-17	BAL	positive	54	M	HIV	France	First	No	138		138		172			193	205		191			178	181		8		Underterminable	Underterminable
Ea-FR	142	2014-04-23	BAL	negative	73	M	Hematology	France	First	No	138		138		169			193			191	193		178			7		18	138/138/169/193/191/178
Ea-FR	143	2014-05-15	BAL	negative	72	M	Other cause of IS	France	First	No	138		138		169			195			189			181	184		7		23	138/138/169/195/189/181
Ea-FR	144	2014-05-22	BAL	negative	55	M	Other cause of IS	North Africa	First	No	141		138		169			193			187			178			6	1	93	141/138/169/193/187/178
Ea-FR	145	2014-01-17	BAL	negative	37	M	HIV	France	First	No	138		138		163			217	205		189	187		178	175		9		Underterminable	Underterminable
Ea-FR	146	2014-06-03	BAL	negative	72	F	Other cause of IS	France	First	No	138		138		172			205			187	189		181			7		55	138/138/172/205/187/181
Ea-FR	147	2014-04-28	BAL	negative	73	F	Other cause of IS	North Africa	First	No	141		138		169	172		195			191			181	190		8		Underterminable	Underterminable
Ea-FR	148	2014-02-06	BAL	positive	43	F	Other cause of IS	Asia	First	No	141		138		163	169		193			191			178			7		89	141/138/163/193/191/178
Ea-FR	149	2014-01-08	BAL	positive	38	M	HIV	France	First	No	138	141	138		163	169		207			189			175	178		9		Underterminable	Underterminable
Ea-FR	150	2014-07-31	BAL	negative	59	M	HIV	France	First	No	141		141		169			207			189			181			6	1	116	141/141/169/207/189/181
Ea-FR	151	2014-01-22	BAL	negative	56	M	Other cause of IS	France	First	No	141		138		172			207			189			181			6	1	112	141/138/172/207/189/181
Ea-FR	152	2014-07-31	BAL	positive	38	F	HIV	France	First	No	138		138		169	172		205			189	191		178	184		9		Underterminable	Underterminable
Ea-FR	153	2014-04-23	BAL	negative	69	M	Other cause of IS	France	First	No	138		138		163			205			189			178	181		7		5	138/138/163/205/189/178
Ea-FR	154	2014-01-09	BAL	negative	42	F	Other cause of IS	France	First	No	138		138		172			223			189			181			6	1	69	138/138/172/223/189/181
Ea-FR	155	2014-01-24	BAL	negative	29	M	Hematology	France	First	No	138		138		169			207			189	191		178	181		8		Underterminable	Underterminable
We2-FR	156	2013-10-10	BAL	negative	46	M	Solid renal transplant	France	First	No	144		138		169			217	219		189			190			7		123	144/138/169/217/189/190
We2-FR	157	2013-10-10	BAL	positive	73	M	Other cause of IS	France	First	No	138		138		166	172		205			191			178	181		8		Underterminable	Underterminable
We2-FR	158	2014-01-14	BAL	positive	34	M	HIV	Africa	na	No	138		138		169			207			189			175	181		7		38	138/138/169/207/189/175
We2-FR	159	2014-04-02	BAL	positive	55	F	Other cause of IS	France	First	No	138		141		169			205			189			178			6	1	83	138/141/169/205/189/178
We2-FR	160	2014-04-02	BAL	positive	78	M	Hematology	France	First	No	138		138		163			207			191			178	184		7		8	138/138/163/207/191/178
We2-FR	161	2014-04-07	Sputum	negative	25	F	Hematology	France	First	No	138		138		169	172		205			189			175	181	178	9		Underterminable	Underterminable
We2-FR	162	2014-05-09	Sputum	negative	51	F	Other cause of IS	France	First	No	138		141		169			205			189			175			6	1	82	138/141/169/205/189/175
We2-FR	163	2014-07-16	BAL	positive	82	M	Hematology	France	First	No	138		138		172			205			183	185		178			7		52	138/138/172/205/183/178
We2-FR	164	2014-07-19	BAL	negative	69	M	Other cause of IS	France	First	No	144		138		169			205	217		189			190			7		120	144/138/169/205/189/190
We2-FR	165	2014-08-01	BAL	positive	0	F	Other cause of IS	France	First	No	138		138		169			195			189			178			6	1	22	138/138/169/195/189/178
We2-FR	166	2014-08-08	BAL	positive	25	F	Solid renal transplant	France	First	na	138		138		169			205			189	191		178			7		33	138/138/169/205/189/178
We2-FR	167	2014-10-12	Sputum	positive	39	M	HIV	France	First	No	138	141	138		172	169		193	217		187	191		178	181		11		Underterminable	Underterminable
We2-FR	168	2014-11-04	BAL	negative	72	F	Hematology	France	First	No	141		138		169			193			189			184			6	1	95	141/138/169/193/189/184
We2-FR	169	2015-01-02	BAL	positive	63	M	Other cause of IS	France	First	No	138		138		172			205			189	191		181			7		57	138/138/172/205/189/181
We2-FR	170	2015-02-12	BAL	negative	60	F	Solid renal transplant	France	First	No	138		138		169			219	221		187			175			7		43	138/138/169/219/187/175
We2-FR	171	2015-03-02	BAL	negative	26	F	Solid renal transplant	France	First	na	144	138	138		169			217			189			190	193		8		Underterminable	Underterminable
We2-FR	172	2015-03-24	BAL	negative	58	F	Other cause of IS	France	First	No	138		138		169			205			185			184			6	1	28	138/138/169/205/185/184
We2-FR	173	2015-04-24	BAL	positive	47	M	HIV	France	First	No	138		141		172			193	205		189			187			7		85	138/141/172/193/189/187
We2-FR	174	2015-04-27	BAL	positive	59	F	Hematology	France	First	No	138		138		172			193	205		191			178	184		8		Underterminable	Underterminable
We2-FR	175	2012-03-26	Bronchial aspirate	positive	32	M	Solid renal transplant	France	First	No	144		138		169			217			189			190			6	1	123	144/138/169/217/189/190
We2-FR	176	2012-06-08	BAL	positive	60	M	Solid renal transplant	France	First	No	144		138		169			217			189			190			6	1	123	144/138/169/217/189/190
Ce-FR	177	2015-01-19	BAL	positive	63	F	Hematology	togo	First	NO	138	141	138		169			215			189			178	181		8		Underterminable	Underterminable
Ce-FR	178	2015-04-09	Sputum	positive	31	F	HIV	France	First	NO	138	141	138		163			193			189			187	181		8		Underterminable	Underterminable
Ce-FR	179	2015-08-13	BAL	positive	59	M	Other cause of IS	UNKNOWN	First	no	138	141	138		169			205	215		189			178			8		Underterminable	Underterminable
Ce-FR	180	2015-04-23	Sputum	negative	67	F	Solid renal transplant	Algeria	First	no	144		138		169			217			189	173		190			7		123	144/138/169/217/189/190
Ce-FR	181	2014-10-24	Sputum	positive	39	M	HIV	France	First	NO	138		138		163	172		205			189			178	184		8		Underterminable	Underterminable
Ce-FR	182	2015-07-24	Sputum	positive	39	M	HIV	Moldavie	First	no	138	141	138	141	169	172		205			189			178	181		10		Underterminable	Underterminable
Ce-FR	183	2014-10-17	BAL	positive	68	M	Solid renal transplant	Caraibes	First	NO	144		138		169			217			189			190			6	1	123	144/138/169/217/189/190
Ce-FR	184	2015-06-18	BAL	negative	72	F	Other cause of IS	France	First	NO	144		138		169			195			189			190			6	1	119	144/138/169/195/189/190
Ce-FR	185	2015-09-02	BAL	positive	76	F	Other cause of IS	UNKNOWN	First	No	138		138		169			205			189			175			6	1	32	138/138/169/205/189/175
Ce-FR	186	2015-01-16	Sputum	positive	52	M	HIV	mauritanie	First	No	138		138		163			193	217		191			178			7		1	138/138/163/193/191/178
Ce-FR	187	2014-07-25	BAL	positive	62	F	Other cause of IS	UNKNOWN	First	No	138		138		169	172		205			189			178			7		33	138/138/169/205/189/178
Ce-FR	188	2014-10-07	Sputum	positive	81	F	Hematology	France	First	No	141		141		163			217	219		189	191		181			8		Underterminable	Underterminable
Ce-FR	189	2015-07-03	Sputum	positive	54	M	HIV	congo	First	no	141		138		169			193			193	195		178	184		8		Underterminable	Underterminable
Ce-FR	190	2015-02-24	BAL	positive	50	M	Unknown	UNKNOWN	First	na	138		138		166			207			191			181			6	1	12	138/138/166/207/191/181
Ce-FR	191	2014-11-07	BAL	positive	21	M	Hematology	Algérie	First	No	138		138		172			207			189			181			6	1	60	138/138/172/207/189/181
Ce-FR	192	2014-08-21	BAL	positive	65	M	Hematology	France	First	No	138		138		169	172		195			191	189		175	178		9		Underterminable	Underterminable
Ce-FR	193	2014-08-03	Sputum	positive	47	M	HIV	Cap vert	First	no	138		138		169			219			191			178			6	1	44	138/138/169/219/191/178
Ce-FR	194	2015-01-08	Sputum	positive	69	M	Other cause of IS	France	First	No	138		138		163	169		205			191			178	181		8		Underterminable	Underterminable
Ce-FR	195	2015-08-28	BAL	positive	55	M	Solid renal transplant	Caraibes	First	no	141		138		169			193			191			181			6	1	97	141/138/169/193/191/181
Ce-FR	196	2015-01-03	Sputum	negative	67	M	Hematology	pologne	First	no	138		138		172			207	199		189			178			7		51	138/138/172/199/189/178
Ce-FR	197	2014-07-09	BAL	negative	39	F	Hematology	Caraibes	First	no	138		138		169			201			189			178			6	1	26	138/138/169/201/189/178
Ce-FR	198	2015-07-01	Sputum	positive	46	M	HIV	France	First	No	138		138		172			205	207		189			178	181		8		Underterminable	Underterminable
Ce-FR	199	2014-09-19	Sputum	negative	93	M	Other cause of IS	France	First	No	141	144	138		169			193	205		187	189		181	175		10		Underterminable	Underterminable
Ce-FR	200	2015-03-25	Sputum	positive	45	M	Unknown	UNKNOWN	First	na	138	141	138		163	169		193			189	191		181	175		10		Underterminable	Underterminable
PT	201	2015-07-16	Bronchial aspirate	negative	75	M	Other cause of IS	Poland	First	No	138	141	138		169	175		193			191			190			8		Underterminable	Underterminable
PT	202	2010-08-04	BAL	positive	45	M	HIV	Portugal	na	No	138		138		169			193			189			172			6	1	14	138/138/169/193/189/172
PT	203	2010-05-07	BAL	positive	45	M	HIV	Portugal	na	No	138		138		172			193			191			181			6	1	72	138/138/172/193/191/181
PT	204	2010-07-22	BAL	positive	63	M	HIV	Portugal	na	na	138		138		169	172		205			187			172			7		29	138/138/169/205/187/172
PT	205	2010-07-27	BAL	positive	60	M	HIV	Portugal	na	na	138		138		172			207			189			181			6	1	60	138/138/172/207/189/181
PT	206	2010-09-13	BAL	positive	54	F	HIV	Portugal	na	No	141		138		172			205			189	191		184	178		8		Underterminable	Underterminable
PT	207	2011-01-20	BAL	positive	55	F	HIV	Portugal	na	No	141		138		169			217			191			178			6	1	103	141/138/169/217/191/178
PT	208	2011-04-02	BAL	positive	41	F	HIV	Portugal	na	Yes	141		135	138	169	172		193			189			175			8		Underterminable	Underterminable
PT	209	2012-03-02	BAL	positive	adult	M	HIV	Portugal	na	No	138	141	138		169	172		193			189			178			8		Underterminable	Underterminable
PT	210	2012-05-03	BAL	positive	37	F	HIV	Portugal	na	No	138		138		163	172		205			191			178	181		8		Underterminable	Underterminable
PT	211	2012-04-13	BAL	positive	58	F	Solid renal transplant	Portugal	na	No	141		138		172			195			189			175			6	1	107	141/138/172/195/189/175
PT	212	2012-05-21	BAL	positive	27	F	HIV	Portugal	na	No	141		138		175	169		193			191			178			7		96	141/138/169/193/191/178
PT	213	2012-06-12	BAL	positive	43	F	HIV	Portugal	na	No	138		138		172			205			189			178			6	1	56	138/138/172/205/189/178
ES	214	2012-01-28	BAL	positive	25	M	HIV	South America	First	No	138		138		169			205			189			178			6	1	33	138/138/169/205/189/178
ES	215	2013-06-28	BAL	negative	48	M	HIV	Spain	First	No	138	144	138	141	169	175		205			189			178			9		Underterminable	Underterminable
ES	216	2014-10-23	BAL	negative	51	F	Other cause of IS	Spain	First	No	138		138		169			205	207		191	187		181			8		Underterminable	Underterminable
ES	217	2005-03-23	BAL	negative	61	M	HIV	Spain	First	No	138		138		175			205	193		191			178			7		76	138/138/175/193/191/178
ES	218	2007-04-09	BAL	positive	31	M	HIV	Spain	First	No	138		138		163	169		193	205		189			178	181		9		Underterminable	Underterminable
ES	219	2005-08-12	Sputum	negative	14	M	HIV	Spain	First	No	141		138		169			205	195		189			178			7		98	141/138/169/195/189/178
ES	220	2007-01-08	BAL	negative	43	M	HIV	Spain	First	No	138		138		169			217			187			175			6	1	41	138/138/169/217/187/175
ES	221	2006-05-19	Sputum	positive	19	M	HIV	Spain	First	No	138		138		172			205			189			178			6	1	56	138/138/172/205/189/178
CH	222	2002-01-14	BAL	positive	59	M	Hematology	CH	na	na	138		138		175	172		207	193		191			178	181		9		Underterminable	Underterminable
CH	223	2014-04-11	BAL	positive	63	M	HIV	CH	na	na	138		138		163	169	175	205			189			178	181		9		Underterminable	Underterminable
CH	224	2014-04-24	BAL	positive	8	F	Hematology	CH	na	Yes	138	141	138		169	172		205			185			178			8		Underterminable	Underterminable
CH	225	2014-01-30	BAL	positive	50	F	Other cause of IS	CH	na	no	138		138		169			193	205	217	189			175			8		15	138/138/169/193/189/175
CH	226	2001-07-20	BAL	positive	28	F	Other cause of IS	Jordanie	na	na	138		138		172			193			189			178			6	1	46	138/138/172/193/189/178
CH	227	2003-10-27	BAl	positive	45	F	HIV	CH	na	na	141		138		172	169		205			189			181			7		101	141/138/169/205/189/181
CH	228	2001-10-03	BAL	positive	27	F	HIV	CH	na	na	138		138		169	175		205	219		189			175	181		9		Underterminable	Underterminable
CH	229	1998-05-10	BAL	positive	81	M	Hematology	CH	na	na	144		138		175			205	217		189			178			7		127	144/138/175/205/189/178
CH	230	2014-09-06	BAL	positive	37	M	HIV	CH	na	no	141		138		172			205			193			181			6	1	111	141/138/172/205/193/181
BE	231	2012-09-11	BAL	Not performed	na	na	Solid renal transplant	na	na	na	138		138		169			193			189			178			6	1	16	138/138/169/193/189/178
BE	232	2012-11-29	BAL	Not performed	65	F	Solid renal transplant	Belgium	First	No	138		138		169			193			189			178			6	1	16	138/138/169/193/189/178
BE	233	2013-07-27	BAL	Not performed	59	F	Other cause of IS	Middle Eastern countries	First	No	141		138		169			207			189			178			6	1	141	141/138/169/207/189/178
BE	234	2013-07-29	BAL	Not performed	69	M	Hematology	Belgium	First	No	138		138		175			217			191			181			6	1	137	138/138/175/217/191/181
BE	235	2013-08-08	BAL	Not performed	65	M	Other cause of IS	Belgium	First	No	138		138		169			193			189			175			6	1	15	138/138/169/193/189/175
BE	236	2013-08-17	BAL	Not performed	47	F	Solid renal transplant	Belgium	First	No	138		138		169			193			189			178			6	1	16	138/138/169/193/189/178
BE	237	2013-11-13	BAL	Not performed	73	F	Solid renal transplant	Belgium	First	No	138		138		169			217			189			181			6	1	136	138/138/169/217/189/181
BE	238	2013-12-13	BAL	Not performed	59	M	Solid renal transplant	Belgium	First	No	138		138		169			193			189			178			6	1	16	138/138/169/193/189/178
BE	239	2013-07-01	BAL	Not performed	64	M	Hematology	Belgium	First	No	138		138		169			205	193		189			178	184		8		Underterminable	Underterminable
BE	240	2013-07-02	BAL	Not performed	60	F	Other cause of IS	Belgium	First	No	138		138		169			197	205	217	189			178			8		33	138/138/169/205/189/178
BE	241	2013-07-05	BAL	Not performed	64	M	Hematology	Belgium	First	No	138		138		175			219			191			178			6	1	138	138/138/175/219/191/178
BE	242	2013-07-19	BAL	Not performed	68	M	Other cause of IS	Belgium	First	No	141		138		169			195	193		189	191		178	181		9		Underterminable	Underterminable
BE	243	2014-05-07	BAL	Not performed	69	F	Solid renal transplant	Belgium	First	No	138		138		169			193			189	191		178			7		16	138/138/169/193/189/178
BE	244	2014-01-16	BAL	Not performed	67	M	Solid renal transplant	Belgium	First	No	138		138		169			193	195		181	185		178			8		Underterminable	Underterminable
BE	245	2014-06-25	BAL	Not performed	36	F	HIV	Asia	First	No	138		138		172			205			189			178			6	1	56	138/138/172/205/189/178
BE	246	2014-07-09	BAL	Not performed	48	M	Other cause of IS	Belgium	First	No	141		138		172	169		205	217		189	191		178			9		Underterminable	Underterminable
BE	247	2014-08-11	BAL	Not performed	69	M	Solid renal transplant	Belgium	First	No	138		138		163			205			189			178			6	1	5	138/138/163/205/189/178
BE	248	2014-01-23	BAL	Not performed	66	M	Other cause of IS	Belgium	First	No	141		138		169			193			189	191		178			7		94	141/138/169/193/189/178
BE	249	2014-06-24	BAL	Not performed	63	M	Solid renal transplant	Belgium	First	No	141		138		163			193			191	193		190			7		139	141/138/163/193/191/190
