# Supplementary material for: Diversity of Pneumocystis jirovecii Across Europe: A Multicentre Observational Study
Source: eBioMedicine. 2017 Jun 29;22:155–63. doi: 10.1016/j.ebiom.2017.06.027 (PMC5552205; doi:10.1016/j.ebiom.2017.06.027)
Supplement: Supplementary Table 2 — Clinical and microbiological characteristics of the samples harboring the 201s fungal individuals. [file mmc2.xlsx]

## Sheet: Genotypable isolates 
Centre ID	ID number	Sampling date (dd/mm/yy)	Centre	Country	PJ022_Size 1	pj108_Size 1	pj138_Size 1	pj189_Size 1	pj278_Size 1	pj279_Size 1	multiple marker	Genotypes	Branch	Allele combination
BE	247	2014-08-11	Belgium	Belgium	138	138	163	205	189	178	0	5	Br3	138/138/163/205/189/178
BE	235	2013-08-08	Belgium	Belgium	138	138	169	193	189	175	0	15	Br2	138/138/169/193/189/175
BE	231	2012-09-11	Belgium	Belgium	138	138	169	193	189	178	0	16	Br2	138/138/169/193/189/178
BE	232	2012-11-29	Belgium	Belgium	138	138	169	193	189	178	0	16	Br2	138/138/169/193/189/178
BE	236	2013-08-17	Belgium	Belgium	138	138	169	193	189	178	0	16	Br2	138/138/169/193/189/178
BE	238	2013-12-13	Belgium	Belgium	138	138	169	193	189	178	0	16	Br2	138/138/169/193/189/178
BE	243	2014-05-07	Belgium	Belgium	138	138	169	193	189	178	0	16	Br2	138/138/169/193/189/178
BE	243	2014-05-07	Belgium	Belgium	138	138	169	193	191	178	1	18	Br2	138/138/169/193/191/178
BE	240	2013-07-02	Belgium	Belgium	138	138	169	205	189	178	1	33	other	138/138/169/205/189/178
BE	245	2014-06-25	Belgium	Belgium	138	138	172	205	189	178	0	56	Br3	138/138/172/205/189/178
BE	248	2014-01-23	Belgium	Belgium	141	138	169	193	189	178	0	94	Br2	141/138/169/193/189/178
BE	248	2014-01-23	Belgium	Belgium	141	138	169	193	191	178	0	96	Br2	141/138/169/193/191/178
BE	240	2013-07-02	Belgium	Belgium	138	138	169	197	189	178	0	134	other	138/138/169/197/189/178
BE	240	2013-07-02	Belgium	Belgium	138	138	169	217	189	178	1	135	other	138/138/169/217/189/178
BE	237	2013-11-13	Belgium	Belgium	138	138	169	217	189	181	0	136	Br1	138/138/169/217/189/181
BE	234	2013-07-29	Belgium	Belgium	138	138	175	217	191	181	0	137	Br3	138/138/175/217/191/181
BE	241	2013-07-05	Belgium	Belgium	138	138	175	219	191	178	0	138	Br4	138/138/175/219/191/178
BE	249	2014-06-24	Belgium	Belgium	141	138	163	193	191	190	0	139	Br2	141/138/163/193/191/190
BE	249	2014-06-24	Belgium	Belgium	141	138	163	193	193	190	1	140	Br2	141/138/163/193/193/190
BE	233	2013-07-27	Belgium	Belgium	141	138	169	207	189	178	0	141	Br2	141/138/169/207/189/178
CZ	92	2014-01-14	Czech	Czech	138	138	172	217	189	178	0	67	Br3	138/138/172/217/189/178
CZ	92	2014-01-14	Czech	Czech	138	138	202	217	189	178	1	78	Br1	138/138/202/217/189/178
CZ	102	2013-09-04	Czech	Czech	138	141	169	205	187	178	0	81	other	138/141/169/205/187/178
CZ	103	2015-02-19	Czech	Czech	138	138	169	217	189	178	0	135	other	138/138/169/217/189/178
DK	81	2012-11-28	Denmark	Denmark	138	138	163	193	191	181	0	2	Br2	138/138/163/193/191/181
DK	81	2012-11-28	Denmark	Denmark	138	138	166	193	191	181	1	13	Br3	138/138/166/193/191/181
DK	87	2014-11-04	Denmark	Denmark	138	138	169	205	175	184	1	27	other	138/138/169/205/175/184
DK	87	2014-11-04	Denmark	Denmark	138	138	169	205	193	184	0	37	other	138/138/169/205/193/184
DK	84	2013-01-29	Denmark	Denmark	138	138	172	195	187	187	0	48	other	138/138/172/195/187/187
DK	85	2013-01-15	Denmark	Denmark	141	138	169	217	189	178	0	102	Br2	141/138/169/217/189/178
DK	85	2013-01-15	Denmark	Denmark	141	138	172	217	189	178	1	114	Br3	141/138/172/217/189/178
Ce-FR	186	2015-01-16	France5	France	138	138	163	193	191	178	0	1	Br2	138/138/163/193/191/178
Nth-FR	15	2014-08-05	France1	France	138	138	163	193	191	184	0	3	Br2	138/138/163/193/191/184
Nth-FR	23	2015-06-24	France1	France	138	138	163	205	187	178	1	4	Br4	138/138/163/205/187/178
Ea-FR	153	2014-04-23	France3	France	138	138	163	205	189	178	0	5	Br3	138/138/163/205/189/178
Ea-FR	153	2014-04-23	France3	France	138	138	163	205	189	181	1	6	Br3	138/138/163/205/189/181
We2-FR	160	2014-04-02	France4	France	138	138	163	207	191	178	0	8	Br4	138/138/163/207/191/178
We2-FR	160	2014-04-02	France4	France	138	138	163	207	191	184	1	9	Br4	138/138/163/207/191/184
Nth-FR	23	2015-06-24	France1	France	138	138	163	217	187	178	0	10	Br4	138/138/163/217/187/178
Ce-FR	186	2015-01-16	France5	France	138	138	163	217	191	178	1	11	Br4	138/138/163/217/191/178
Ce-FR	190	2015-02-24	France5	France	138	138	166	207	191	181	0	12	Br3	138/138/166/207/191/181
We1-FR	26	2013-05-14	France2	France	138	138	169	193	189	178	0	16	Br2	138/138/169/193/189/178
Ea-FR	142	2014-04-23	France3	France	138	138	169	193	191	178	0	18	Br2	138/138/169/193/191/178
Ea-FR	142	2014-04-23	France3	France	138	138	169	193	193	178	1	19	Br2	138/138/169/193/193/178
We1-FR	44	2012-03-06	France2	France	138	138	169	195	187	178	0	20	other	138/138/169/195/187/178
We2-FR	165	2014-08-01	France4	France	138	138	169	195	189	178	0	22	other	138/138/169/195/189/178
Ea-FR	143	2014-05-15	France3	France	138	138	169	195	189	181	0	23	other	138/138/169/195/189/181
Ea-FR	143	2014-05-15	France3	France	138	138	169	195	189	184	1	24	other	138/138/169/195/189/184
Nth-FR	5	2013-08-29	France1	France	138	138	169	197	191	178	0	25	Br4	138/138/169/197/191/178
Ce-FR	197	2014-07-09	France5	France	138	138	169	201	189	178	0	26	other	138/138/169/201/189/178
We2-FR	172	2015-03-24	France4	France	138	138	169	205	185	184	0	28	other	138/138/169/205/185/184
Ce-FR	185	2015-09-02	France5	France	138	138	169	205	189	175	0	32	Br1	138/138/169/205/189/175
We2-FR	166	2014-08-08	France4	France	138	138	169	205	189	178	0	33	other	138/138/169/205/189/178
Ce-FR	187	2014-07-25	France5	France	138	138	169	205	189	178	0	33	other	138/138/169/205/189/178
We2-FR	166	2014-08-08	France4	France	138	138	169	205	191	178	1	34	Br4	138/138/169/205/191/178
We2-FR	158	2014-01-14	France4	France	138	138	169	207	189	175	0	38	Br1	138/138/169/207/189/175
We2-FR	158	2014-01-14	France4	France	138	138	169	207	189	181	1	39	Br3	138/138/169/207/189/181
We2-FR	170	2015-02-12	France4	France	138	138	169	219	187	175	0	43	Br1	138/138/169/219/187/175
Ce-FR	193	2014-08-03	France5	France	138	138	169	219	191	178	0	44	Br4	138/138/169/219/191/178
We2-FR	170	2015-02-12	France4	France	138	138	169	221	187	175	1	45	Br1	138/138/169/221/187/175
Nth-FR	14	2014-07-11	France1	France	138	138	172	193	189	178	0	46	Br3	138/138/172/193/189/178
Nth-FR	8	2013-10-11	France1	France	138	138	172	193	189	181	0	47	Br3	138/138/172/193/189/181
We1-FR	45	2012-05-23	France2	France	138	138	172	195	191	178	0	49	Br3	138/138/172/195/191/178
We1-FR	45	2012-05-23	France2	France	138	138	172	195	191	181	1	50	Br3	138/138/172/195/191/181
Ce-FR	196	2015-01-03	France5	France	138	138	172	199	189	178	1	51	Br3	138/138/172/199/189/178
We2-FR	163	2014-07-16	France4	France	138	138	172	205	183	178	0	52	Br3	138/138/172/205/183/178
We2-FR	163	2014-07-16	France4	France	138	138	172	205	185	178	1	53	Br3	138/138/172/205/185/178
We1-FR	36	2010-08-31	France2	France	138	138	172	205	187	181	0	55	other	138/138/172/205/187/181
Ea-FR	146	2014-06-03	France3	France	138	138	172	205	187	181	0	55	other	138/138/172/205/187/181
Nth-FR	9	2013-12-18	France1	France	138	138	172	205	189	178	0	56	Br3	138/138/172/205/189/178
We1-FR	37	2010-10-23	France2	France	138	138	172	205	189	178	1	56	Br3	138/138/172/205/189/178
Ce-FR	187	2014-07-25	France5	France	138	138	172	205	189	178	1	56	Br3	138/138/172/205/189/178
We1-FR	41	2013-03-20	France2	France	138	138	172	205	189	181	0	57	Br3	138/138/172/205/189/181
Ea-FR	146	2014-06-03	France3	France	138	138	172	205	189	181	1	57	Br3	138/138/172/205/189/181
We2-FR	169	2015-01-02	France4	France	138	138	172	205	189	181	0	57	Br3	138/138/172/205/189/181
Ce-FR	196	2015-01-03	France5	France	138	138	172	207	189	178	0	59	Br3	138/138/172/207/189/178
Ce-FR	191	2014-11-07	France5	France	138	138	172	207	189	181	0	60	Br3	138/138/172/207/189/181
Nth-FR	2	2013-02-21	France1	France	138	138	172	207	189	184	0	61	Br3	138/138/172/207/189/184
Ea-FR	139	2014-03-21	France3	France	138	138	172	207	191	178	0	62	Br3	138/138/172/207/191/178
Ea-FR	139	2014-03-21	France3	France	138	138	172	207	191	181	1	63	Br3	138/138/172/207/191/181
We1-FR	24	2011-03-25	France2	France	138	138	172	211	189	181	0	65	Br3	138/138/172/211/189/181
Nth-FR	14	2014-07-11	France1	France	138	138	172	215	189	178	1	66	Br3	138/138/172/215/189/178
Nth-FR	8	2013-10-11	France1	France	138	138	172	217	189	181	1	68	Br3	138/138/172/217/189/181
Ea-FR	154	2014-01-09	France3	France	138	138	172	223	189	181	0	69	Br3	138/138/172/223/189/181
Nth-FR	22	2015-06-10	France1	France	138	138	172	193	187	181	0	71	Br3	138/138/172/193/187/181
We1-FR	37	2010-10-23	France2	France	138	138	172	205	191	178	0	73	Br3	138/138/172/205/191/178
We2-FR	169	2015-01-02	France4	France	138	138	172	205	191	181	1	74	Br3	138/138/172/205/191/181
Nth-FR	9	2013-12-18	France1	France	138	138	172	205	193	178	1	75	Br3	138/138/172/205/193/178
Nth-FR	3	2013-04-09	France1	France	138	141	163	193	189	178	0	79	Br2	138/141/163/193/189/178
We2-FR	162	2014-05-09	France4	France	138	141	169	205	189	175	0	82	other	138/141/169/205/189/175
We2-FR	159	2014-04-02	France4	France	138	141	169	205	189	178	0	83	other	138/141/169/205/189/178
Nth-FR	17	2015-01-21	France1	France	138	141	169	217	189	190	0	84	other	138/141/169/217/189/190
We2-FR	173	2015-04-24	France4	France	138	141	172	193	189	187	0	85	Br3	138/141/172/193/189/187
We2-FR	173	2015-04-24	France4	France	138	141	172	205	189	187	1	86	Br3	138/141/172/205/189/187
We1-FR	32	2013-02-27	France2	France	141	138	163	193	189	178	0	87	Br2	141/138/163/193/189/178
Ea-FR	148	2014-02-06	France3	France	141	138	163	193	191	178	0	89	Br2	141/138/163/193/191/178
Ea-FR	144	2014-05-22	France3	France	141	138	169	193	187	178	0	93	Br2	141/138/169/193/187/178
Nth-FR	10	2014-01-06	France1	France	141	138	169	193	189	178	0	94	Br2	141/138/169/193/189/178
Ea-FR	140	2014-01-31	France3	France	141	138	169	193	189	178	0	94	Br2	141/138/169/193/189/178
We2-FR	168	2014-11-04	France4	France	141	138	169	193	189	184	0	95	Br2	141/138/169/193/189/184
Ea-FR	148	2014-02-06	France3	France	141	138	169	193	191	178	1	96	Br2	141/138/169/193/191/178
Ce-FR	195	2015-08-28	France5	France	141	138	169	193	191	181	0	97	Br2	141/138/169/193/191/181
We1-FR	30	2013-09-19	France2	France	141	138	169	217	189	178	0	102	Br2	141/138/169/217/189/178
We1-FR	38	2011-08-18	France2	France	141	138	169	217	189	178	0	102	Br2	141/138/169/217/189/178
We1-FR	27	2014-03-07	France2	France	141	138	172	195	187	181	0	106	other	141/138/172/195/187/181
Nth-FR	12	2014-01-21	France1	France	141	138	172	205	189	178	1	108	Br3	141/138/172/205/189/178
Nth-FR	12	2014-01-21	France1	France	141	138	172	205	189	184	0	110	Br3	141/138/172/205/189/184
Ea-FR	151	2014-01-22	France3	France	141	138	172	207	189	181	0	112	Br3	141/138/172/207/189/181
We1-FR	25	2013-01-31	France2	France	141	138	172	217	189	175	0	113	Br3	141/138/172/217/189/175
Ea-FR	150	2014-07-31	France3	France	141	141	169	207	189	181	0	116	other	141/141/169/207/189/181
Nth-FR	6	2013-09-07	France1	France	144	138	169	189	189	190	0	118	Br1	144/138/169/189/189/190
Ce-FR	184	2015-06-18	France5	France	144	138	169	195	189	190	0	119	Br1	144/138/169/195/189/190
We2-FR	164	2014-07-19	France4	France	144	138	169	205	189	190	0	120	Br1	144/138/169/205/189/190
We1-FR	28	2009-05-28	France2	France	144	138	169	217	187	190	0	121	Br1	144/138/169/217/187/190
We1-FR	43	2009-11-13	France2	France	144	138	169	217	189	175	1	122	Br1	144/138/169/217/189/175
Nth-FR	4	2013-08-19	France1	France	144	138	169	217	189	190	0	123	Br1	144/138/169/217/189/190
Nth-FR	18	2015-01-23	France1	France	144	138	169	217	189	190	0	123	Br1	144/138/169/217/189/190
We1-FR	28	2009-05-28	France2	France	144	138	169	217	189	190	1	123	Br1	144/138/169/217/189/190
We1-FR	31	2010-08-26	France2	France	144	138	169	217	189	190	0	123	Br1	144/138/169/217/189/190
We1-FR	33	2010-09-27	France2	France	144	138	169	217	189	190	0	123	Br1	144/138/169/217/189/190
We1-FR	34	2011-09-09	France2	France	144	138	169	217	189	190	0	123	Br1	144/138/169/217/189/190
We1-FR	40	2010-11-25	France2	France	144	138	169	217	189	190	0	123	Br1	144/138/169/217/189/190
We1-FR	43	2009-11-13	France2	France	144	138	169	217	189	190	0	123	Br1	144/138/169/217/189/190
We2-FR	156	2013-10-10	France4	France	144	138	169	217	189	190	0	123	Br1	144/138/169/217/189/190
We2-FR	164	2014-07-19	France4	France	144	138	169	217	189	190	1	123	Br1	144/138/169/217/173/190
We2-FR	175	2012-03-26	France4	France	144	138	169	217	189	190	0	123	Br1	144/138/169/217/189/190
We2-FR	176	2012-06-08	France4	France	144	138	169	217	189	190	0	123	Br1	144/138/169/217/189/190
Ce-FR	180	2015-04-23	France5	France	144	138	169	217	189	190	0	123	Br1	144/138/169/217/189/190
Ce-FR	183	2014-10-17	France5	France	144	138	169	217	189	190	0	123	Br1	144/138/169/217/189/190
Ce-FR	180	2015-04-23	France5	France	144	138	169	217	173	190	1	124	Br1	144/138/169/217/189/190
Nth-FR	18	2015-01-23	France1	France	144	138	169	219	189	190	1	125	Br1	144/138/169/219/189/190
We2-FR	156	2013-10-10	France4	France	144	138	169	219	189	190	1	125	other	144/138/169/219/189/190
Nth-FR	3	2013-04-09	France1	France	144	141	163	193	189	178	1	130	Br2	144/141/163/193/189/178
DE	78	2015-09-07	Germany	Germany	138	138	163	205	189	178	0	5	Br3	138/138/163/205/189/178
DE	72	2014-04-23	Germany	Germany	138	138	169	205	189	178	0	33	other	138/138/169/205/189/178
DE	75	2014-08-06	Germany	Germany	138	138	169	205	191	181	0	35	Br4	138/138/169/205/191/181
DE	75	2014-08-06	Germany	Germany	138	138	169	205	191	187	1	36	Br4	138/138/169/205/191/187
DE	68	2012-02-06	Germany	Germany	138	138	169	207	191	178	0	40	Br4	138/138/169/207/191/178
DE	69	2012-02-17	Germany	Germany	141	138	169	195	189	184	0	99	Br2	141/138/169/195/189/184
DE	65	2013-01-09	Germany	Germany	144	138	169	217	189	190	0	123	Br1	144/138/169/217/189/190
IT	137	2012-03-23	Italy	Italy	138	138	169	217	189	175	1	42	Br1	138/138/169/217/189/175
IT	134	2012-01-04	Italy	Italy	138	138	172	193	189	178	0	46	Br3	138/138/172/193/189/178
IT	132	2012-10-20	Italy	Italy	138	138	172	207	193	178	1	64	Br3	138/138/172/207/193/178
IT	132	2012-10-20	Italy	Italy	138	138	172	217	189	181	0	68	Br3	138/138/172/217/189/181
IT	132	2012-10-20	Italy	Italy	138	138	172	217	191	181	1	142	Br3	138/138/172/217/191/181
IT	128	2012-08-07	Italy	Italy	141	138	169	205	189	178	0	100	other	141/138/169/205/189/178
IT	128	2012-08-07	Italy	Italy	141	138	172	205	189	178	1	108	Br3	141/138/172/205/189/178
PT	202	2010-08-04	Portugal	Portugal	138	138	169	193	189	172	0	14	Br2	138/138/169/193/189/172
PT	204	2010-07-22	Portugal	Portugal	138	138	169	205	187	172	0	29	other	138/138/169/205/187/172
PT	204	2010-07-22	Portugal	Portugal	138	138	172	205	187	172	1	54	Br3	138/138/172/205/187/172
PT	213	2012-06-12	Portugal	Portugal	138	138	172	205	189	178	0	56	Br3	138/138/172/205/189/178
PT	205	2010-07-27	Portugal	Portugal	138	138	172	207	189	181	0	60	Br3	138/138/172/207/189/181
PT	203	2010-05-07	Portugal	Portugal	138	138	172	193	191	181	0	72	Br3	138/138/172/193/191/181
PT	212	2012-05-21	Portugal	Portugal	141	138	169	193	191	178	1	96	Br2	141/138/169/193/191/178
PT	207	2011-01-20	Portugal	Portugal	141	138	169	217	191	178	0	103	Br2	141/138/169/217/191/178
PT	211	2012-04-13	Portugal	Portugal	141	138	172	195	189	175	0	107	Br3	141/138/172/195/189/175
PT	212	2012-05-21	Portugal	Portugal	141	138	175	193	191	178	0	115	Br2	141/138/175/193/191/178
ES	214	2012-01-28	Spain	Spain	138	138	169	205	189	178	0	33	other	138/138/169/205/189/178
ES	220	2007-01-08	Spain	Spain	138	138	169	217	187	175	0	41	Br1	138/138/169/217/187/175
ES	221	2006-05-19	Spain	Spain	138	138	172	205	189	178	0	56	Br3	138/138/172/205/189/178
ES	217	2005-03-23	Spain	Spain	138	138	175	193	191	178	1	76	Br2	138/138/175/193/191/178
ES	217	2005-03-23	Spain	Spain	138	138	175	205	191	178	0	77	Br4	138/138/175/205/191/178
ES	219	2005-08-12	Spain	Spain	141	138	169	195	189	178	1	98	Br2	141/138/169/195/189/178
ES	219	2005-08-12	Spain	Spain	141	138	169	205	189	178	0	100	other	141/138/169/205/189/178
CH	225	2014-01-30	Switzerland	Switzerland	138	138	169	193	189	175	0	15	Br2	138/138/169/193/189/175
CH	225	2014-01-30	Switzerland	Switzerland	138	138	169	205	189	175	1	32	Br1	138/138/169/205/189/175
CH	226	2001-07-20	Switzerland	Switzerland	138	138	172	193	189	178	0	46	Br3	138/138/172/193/189/178
CH	227	2003-10-27	Switzerland	Switzerland	141	138	169	205	189	181	1	101	other	141/138/169/205/189/181
CH	227	2003-10-27	Switzerland	Switzerland	141	138	172	205	189	181	0	109	Br3	141/138/172/205/189/181
CH	230	2014-09-06	Switzerland	Switzerland	141	138	172	205	193	181	0	111	Br3	141/138/172/205/193/181
CH	229	1998-05-10	Switzerland	Switzerland	144	138	175	205	189	178	0	127	Br3	144/138/175/205/189/178
CH	229	1998-05-10	Switzerland	Switzerland	144	138	175	217	189	178	1	129	Br3	144/138/175/217/189/178
NL	120	/	TN	TN	138	138	163	205	189	178	0	5	Br3	138/138/163/205/189/178
NL	120	/	TN	TN	138	138	163	205	191	178	1	7	Br4	138/138/163/205/191/178
NL	110	/	TN	TN	138	138	169	193	189	178	0	16	Br2	138/138/169/193/189/178
NL	116	/	TN	TN	138	138	169	193	191	178	0	18	Br2	138/138/169/193/191/178
NL	125	/	TN	TN	138	138	169	195	187	184	0	21	other	138/138/169/195/187/184
NL	125	/	TN	TN	138	138	169	195	189	184	1	24	other	138/138/169/195/189/184
NL	121	/	TN	TN	138	138	169	205	191	181	0	35	Br4	138/138/169/205/191/181
NL	126	/	TN	TN	138	138	172	205	189	178	0	56	Br3	138/138/172/205/189/178
NL	114	/	TN	TN	138	141	169	193	191	178	0	80	Br2	138/141/169/193/191/178
NL	123	/	TN	TN	141	138	163	193	189	181	1	88	Br2	141/138/163/205/189/178
NL	124	/	TN	TN	141	138	163	205	189	178	1	90	other	141/138/163/193/189/181
NL	122	/	TN	TN	141	138	166	193	189	178	0	91	Br2	141/138/166/193/189/184
NL	122	/	TN	TN	141	138	166	193	189	184	0	92	Br2	141/138/166/193/189/178
NL	115	/	TN	TN	141	138	172	193	189	181	0	105	Br3	141/138/172/193/189/181
NL	123	/	TN	TN	141	138	172	193	189	181	0	105	Br3	141/138/172/193/189/181
NL	124	/	TN	TN	141	138	172	205	189	178	0	108	Br3	141/138/172/205/189/178
NL	117	/	TN	TN	141	141	172	217	189	178	0	117	Br3	141/141/172/217/189/178
UK	62	2015-03-17	UK	UK	138	138	169	193	189	187	0	17	Br2	138/138/169/193/189/187
UK	57	2015-03-17	UK	UK	138	138	169	205	187	178	0	30	other	138/138/169/205/187/178
UK	57	2015-03-17	UK	UK	138	138	169	205	187	187	1	31	other	138/138/169/205/187/187
UK	53	2014-03-13	UK	UK	138	138	172	205	189	187	0	58	Br3	138/138/172/205/189/187
UK	64	2015-09-11	UK	UK	138	138	172	207	189	178	0	59	Br3	138/138/172/207/189/178
UK	64	2015-09-11	UK	UK	138	138	172	207	191	178	1	62	Br3	138/138/172/207/191/178
UK	46	2015-03-02	UK	UK	141	138	169	193	189	178	0	94	Br2	141/138/169/193/189/178
UK	52	2014-03-13	UK	UK	141	138	169	193	189	178	0	94	Br2	141/138/169/193/189/178
UK	59	2015-03-17	UK	UK	141	138	169	193	189	178	0	94	Br2	141/138/169/193/189/178
UK	61	2015-03-17	UK	UK	141	138	172	193	189	178	0	104	Br2	141/138/172/193/189/178
UK	60	2015-03-17	UK	UK	144	138	172	207	189	178	0	126	Br3	144/138/172/207/189/175
UK	60	2015-03-17	UK	UK	144	138	175	207	189	178	1	128	Br3	144/138/175/207/189/178
